# Supplementary material for: Microbial Necromass and Extracellular Enzyme Activities Are Associated with Depth-Dependent Soil Carbon Stabilization Along a Wildfire-Severity Gradient
Source: Microorganisms. 2026 Jun 22;14(6):1380. doi: 10.3390/microorganisms14061380 (PMC13306029; doi:10.3390/microorganisms14061380)
Supplement: Supplementary file 1 [file microorganisms-14-01380-s001.zip]

Archive with 1 entries (1 files):
- microorganisms-4397821-supplementary.pdf
